# Supplementary material for: Multiplatform Urinary Metabolomics Profiling to Discriminate Cachectic from Non-Cachectic Colorectal Cancer Patients: Pilot Results from the ColoCare Study
Source: Metabolites. 2019 Sep 6;9(9):178. doi: 10.3390/metabo9090178 (PMC6780796; doi:10.3390/metabo9090178)
Supplement: Supplementary file 1 [file metabolites-09-00178-s001.zip]

Archive with 3 entries (2 files):
- metabolites-562632-supp-final/
- metabolites-562632-supp-final/SupplementaryTable S2.pdf
- metabolites-562632-supp-final/SupplementaryTableS1.pdf
